# Supplementary material for: Predictive Factors for 24-h Survival After Perioperative Cardiopulmonary Resuscitation: Single-Center Retrospective Cohort Study
Source: J Clin Med. 2025 Jan 17;14(2):599. doi: 10.3390/jcm14020599 (PMC11766343; doi:10.3390/jcm14020599)
Supplement: Supplementary file 1 [file jcm-14-00599-s001.zip]

Archive with 5 entries (5 files):
- Supplementary file S1.pdf
- Supplementary table S1.pdf
- Supplementary table S2.pdf
- Supplementary table S3.pdf
- Supplementary table S4.pdf
